# Supplementary material for: Pro-inflammatory macrophages produce mitochondria-derived superoxide by reverse electron transport at complex I that regulates IL-1β release during NLRP3 inflammasome activation
Source: Nat Metab. 2025 Feb 19;7(3):493–507. doi: 10.1038/s42255-025-01224-x (PMC11946910; doi:10.1038/s42255-025-01224-x)
Supplement: Supplementary file 5 — Statistical Source Data. [file 42255_2025_1224_MOESM5_ESM.xlsx]

## Sheet: Fig. 1b
MitoNeoOH (A.U.)
LPS (h)
0	3	6	9	18	24	MitoPQ	NS at 24 h
18874.3	20835.4	21726	21761.5	21151.1	30579.4	22586.8	16567.3
17580.5	18798.3	21223.1	22781.4	22118.6	23501.1	27981.6	18624
19636.6	23578.6	19430.1	22460.5	24132.7	28706.3	30206.1	18820.1
18098.9	18912.3			22282.2	25437.5
	19026.4			24692	26764.4
	22157.7			21560.8	26329.3

## Sheet: Fig. 1c
Succinate (pmol/million cells)
LPS (h)
0	0.5	1	2	3	6	12	15	18	24
273.362	308.87	320.941	576.564	724.937	1185.14	1561.28	1081.23	989.369	982.15
480.603	216.226	204.757	437.696	613.022	1122.03	1376.33	1993.88	808.592	1032.42
469.095	263.342	214.279	395.184	622.728	1405.65	2391.59	1269.01	1029.13	1508.66

## Sheet: Fig. 1d
Itaconate (Normalised to NS)
LPS (h)
0	0.5	1	2	3	6	12	15	18	24
0.677825	2.50158	2.80902	4.653	7.43675	30.6115	30.2211	27.6734	40.2523	47.789
1.43483	2.66982	2.14047	3.60243	10.2205	31.7319	29.6666	50.6484	35.9264	39.2187
0.887345	2.46954	2.03661	5.04188	9.86443	29.5056	46.6139	37.6177	48.6407	24.3693

## Sheet: Fig. 1f
TMRM/MT (A.U.)
Control
0	3	6	9	18	24
0.460484	0.563207	0.264172	2.10153	1.00708	0.550217
0.222762	0.430186	0.359925	1.17686	0.824242	0.75666
0.475587	0.827751	0.312048	0.794479	0.410495	0.889376
0.549905	0.477914	0.506851	0.292538	0.444174	1.44293
0.359769	0.319995	0.361137	1.4219	1.06335	1.55576
0.471386	0.45398	0.312048	1.18786	1.91572	1.47469
0.347816			0.345091
0.257809			0.172207
0.238667			0.206347

## Sheet: Fig. 1g
	TMRM/MT (A.U.)
LPS (h)	Control									Oligomycin
0	0.460484	0.222762	0.475587	0.549905	0.359769	0.471386	0.347816	0.257809	0.238667	4.57744	1.71682	2.51689	0.960179	3.72022	2.10766	1.11111	1.13886	0.898248
3	0.563207	0.430186	0.827751	0.477914	0.319995	0.45398				2.63292	2.63451	3.32579	5.58439	5.12658	2.5087
6	0.264172	0.359925	0.312048	0.506851	0.361137	0.312048				0.868376	0.705645	1.35959	2.08781	0.792678	1.13789
9	2.10153	1.17686	0.794479	0.292538	1.4219	1.18786	0.345091	0.172207	0.206347	1.17266	1.7852	1.63361	1.78548	1.0786	1.37147	0.850864	1.17088	1.34038
18	1.00708	0.824242	0.410495	0.444174	1.06335	1.91572				3.57066	3.91068	3.92692	1.68738	2.67941	3.81003
24	0.550217	0.75666	0.889376	1.44293	1.55576	1.47469				2.23076	2.73359	5.48399	1.9002	3.61611	2.82681

## Sheet: Fig. 1i
	MitoNeoOH (A.U.)
	Control			Oligomycin
NS	20631.7	19165.7	18820.1	27808.2	26318.2	26129
24 h LPS	26205.3	22832.2	27586.6	28278.3	24166.5	28714.1

## Sheet: Fig. 1j
	ATP/ADP
LPS (h)	Control			Oligomycin
0	12.1517	11.0287	11.0119	3.83219	3.29922	5.03102
0.5	12.8661	12.9406	12.528	1.49071	1.3917	1.02887
1	13.7792	14.4936	13.4393	1.34237	1.85458	1.42641
2	14.4573	12.5262	14.0063	2.43663	1.4856	1.53985
3	14.9241	13.6197	13.0585	2.18018	2.22274	2.97853
6	12.9905	11.601	11.6583	12.3886	11.5561	10.2326
12	6.63111	7.73193	6.60901	7.64375	6.32287	6.07711
15	6.50186	5.81226	5.62863	8.07438	6.03394	6.23519
18	8.48665	7.55052	7.97023	5.42133	6.11928	5.18355
24	9.10892	8.69752	8.84553	5.80063	5.83635	5.60001
