# Supplementary material for: Pro-inflammatory macrophages produce mitochondria-derived superoxide by reverse electron transport at complex I that regulates IL-1β release during NLRP3 inflammasome activation
Source: Nat Metab. 2025 Feb 19;7(3):493–507. doi: 10.1038/s42255-025-01224-x (PMC11946910; doi:10.1038/s42255-025-01224-x)
Supplement: Supplementary file 6 — Statistical Source Data. [file 42255_2025_1224_MOESM6_ESM.xlsx]

## Sheet: Fig. 2a
CoQH2 (%)
NS	24 h LPS	Antimycin A
25.1725	12.42	49.4733
27.9509	24.0738	49.8933
27.3145	18.105	50.5347
18.7487	27.6897	44.665
19.22	23.3215	35.7412
23.8557	25.9938	43.145
26.03	15.1362	59.2981
22.364	19.8408	61.8076
26.5143	24.994	58.6699
26.9143		61.5485
26.2008		62.5518
17.4087		57.1929

## Sheet: Fig. 2b
CoQH2 (%)
WT LPS	WT AA	AOX NS	AOX LPS	AOX AA	AOX LPS + n-PG
25.0728	49.4733	10.98	13.1799	12.1807	30.7305
21.1646	49.8933	12.5742	18.6825	13.6104	32.1001
29.0886	50.5347	17.4369	13.6628	15.7505	24.4587

## Sheet: Fig. 2d
MitoNeoOH (A.U.)
WT NS	WT LPS	AOX NS	AOX LPS	AOX LPS + n-PG	AOX + MitoPQ
30891.3	45320.1	29160.5	23401.9	38581.2	33517.5
31038.1	35086.1	27611.4	31125.1	36314.6	32333.2
28490.6	34987.3	28327.3	25598.2	36418.7	37738.9
	34886.9	24746.3	22783.3
	34484.6	22050.2	24471.6
	35338.7	22480.5	27559.6

## Sheet: Fig. 2f
	TMRM/MT (A.U.)
	WT			AOX
NS	0.746924	0.634298	0.362322	0.159945	0.179319	0.168503
24 h LPS	1.2597	1.71713	1.88721	0.374923	0.59082	0.479605

## Sheet: Fig. 2g
Succinate (pmol/million cells)
NS	LPS	+ TTFA	+ AA5	+ DMM
805.671	2259.86	12691.8	15794.8	3885.57
927.657	2278.5	14575.7	21189.5	4774.97
1003.22	2146.92	16459.6	20101.9	4979.69

## Sheet: Fig. 2h
CoQH2 (%)
NS	LPS	+ DMM	+ TTFA	+ AA5	AntiA
17.4087	15.1362	16.0138	16.4678	11.4963	40.9077
24.3667	19.8408	9.53211	11.9335	7.54025	33.6865
29.0731	24.994	5.32173	7.08446	7.04802	38.9675

## Sheet: Fig. 2j
MitoNeoOH (A.U.)
NS	24 h LPS	+ DMM	+ TTFA	+ AA5
16567.3	25496.9	20527.4	17234.4	16338.1
18624	22751.7	19320.9	17074.8	16615.9
18820.1	22995.3	20544.7	18570.7	17600.5
