# Supplementary material for: Pro-inflammatory macrophages produce mitochondria-derived superoxide by reverse electron transport at complex I that regulates IL-1β release during NLRP3 inflammasome activation
Source: Nat Metab. 2025 Feb 19;7(3):493–507. doi: 10.1038/s42255-025-01224-x (PMC11946910; doi:10.1038/s42255-025-01224-x)
Supplement: Supplementary file 7 — Statistical Source Data. [file 42255_2025_1224_MOESM7_ESM.xlsx]

## Sheet: Fig. 3b
	MitoNeoOH (A.U.)
	Control			Rotenone
NS	18624	18820.1	18098.9	16067.6	17281.7	16139
24 h LPS	25437.5	26764.4	26329.3	20757.6	19662.6	18598.7

## Sheet: Fig. 3d
MitoNeoOH (A.U.)
NS	+ Oligo	+ Oligo + Rot
25651	29846.2	26505.1
25108.8	34385	29352.2
25823.6	31620.7	26075.9

## Sheet: Fig. 3f
	MitoNeoOH (A.U.)
	Control			Antimycin A
NS	18645.9	18257.9	18900.5	26685	23214.7	27940.7
24 h LPS	24231.9	21992.6	24683.9	26287.1	27523.9	26636.9

## Sheet: Fig. 3h
MitoNeoOH (A.U.)
WT NS	WT LPS	ND6P25L NS	ND6P25L LPS	ND6P25L MitoPQ
24696.3	37570.3	31147	20446.3	39132.4
25361.9	25909.8	24757.6	20134.2	30912.6
25793.5	29997.3	24623.8	22535.7	30277.7
19636.6	29104.3	18562	26743.4
18098.9	30287	23969.4	27224.6
18874.3	29261.7	23612	26152.5

## Sheet: Fig. 3j
TMRM/MT
WT LPS	ND6P25L LPS	ND6P25L Oligo
0.5384	0.845973	1.43029
0.622415	1.10346	1.34945
0.654991	1.12514	1.21636

## Sheet: Fig. 3k
	CoQH2 (%)
	WT			ND6P25L
NS	14.3233	22.2218	17.6205	22.133	25.3176	25.3177
24 h LPS	21.7537	15.8324	16.3419	17.6873	18.4785	28.273
Antimycin A	29.2858	48.4878	29.0486	28.3065	35.5901	34.9529
