# Supplementary material for: Pro-inflammatory macrophages produce mitochondria-derived superoxide by reverse electron transport at complex I that regulates IL-1β release during NLRP3 inflammasome activation
Source: Nat Metab. 2025 Feb 19;7(3):493–507. doi: 10.1038/s42255-025-01224-x (PMC11946910; doi:10.1038/s42255-025-01224-x)
Supplement: Supplementary file 8 — Statistical Source Data. [file 42255_2025_1224_MOESM8_ESM.xlsx]

## Sheet: Fig. 4a
	Il1beta (Relative expression)
LPS (h)	WT			ND6P25L
0	1	1.68573	5.98137	0.533658	19.0314	1.14001
3	2671.43	2808.34	3545.21	2592.29	2836.64	2785.45
6	5713.25	5787.51	6050.68	4194.07	4986.16	4742.77
24	2062.29	1431.97	2236.72	1482.7	2169.61	1881.94

## Sheet: Fig. 4c
	pro-IL-1beta (Normalised to NS Relative to tubulin)
LPS (h)	WT			ND6P25L
0	1.003	1.03959	0.957409	1.84904	1.27152	2.16548
3	20.2599	16.312	19.9964	15.6293	21.3663	18.4001
6	23.7596	18.59	31.0047	20.8347	17.4269	26.4245

## Sheet: Fig. 4e
MitoNeoOH (A.U.)
NS	4 h LPS	WT + ATP	ND6P25L + ATP	WT + Nigericin	ND6P25L + Nigericin
24014.2	22331.5	42509.8	32053.4	48463.4	41519.4
22352.1	19292.6	46137.7	32659.1	54407.2	37313
24041.3	18354.8	41248	32953.3	55824.8	36571.8

## Sheet: Fig. 4f
	IL-1beta (pg/mL)
	WT												ND6P25L
NS	31.558	0	0	0	0	10.57	0	0	0				70.914	0	0	22.88	0	116.654	0	0	0
4 h LPS	39.476	0	4.824	0	10.146	275.658	0	0.078	43.654				43.95	118.188	18.248	156.6	77.31	276.624	0	0	0
ATP	0	0	45.81										364.606	0	167.04
Nigericin	0	0	155.454										56.19	91.55	171.808
LPS + ATP	721.858	968.124	1146.03	838.484	1690.3	2068.71	1274.46	2116.37	2192.84	642.444	924.578	1710.32	937.088	596.632	828.154	1264.87	586.73	1185.88	1034.57	938.89	957.852	707.594	771.004	819.66
LPS + Nigericin	681.912	1437.83	1611.09	1090.33	1490.7	1469.18							263.68	275.268	248.304	559.652	416.07	503.626

## Sheet: Fig. 4g
	LDH release (normalised to NS)
	WT									ND6P25L
NS	0.907692	0.989011	1.1033	0.913134	0.958999	1.12787	0.796422	1.14395	1.05963	0.9663	0.947985	1.15165	0.944406	1.07992	0.922863	0.978705	1.02044	0.977002
LPS	0.865201	0.919414	0.92674	0.830438	0.875608	0.840862	0.826235	0.931857	0.948893	0.806593	0.852747	0.837363	0.790827	0.842252	0.802641	0.815162	0.843271	0.824532
LPS + ATP	1.30769	1.15165	1.45641	1.16331	1.3426	1.80473	1.39693	1.76065	2.07325	1.10842	1.04176	1.10989	1.03336	1.02224	1.09382	1.03663	1.06814	1.12947

## Sheet: Fig. 4h
	Neutrophils (%)
	WT						ND6P25L
PBS	1.33	17	2.9	2.23			2.6	0.73	2.31	1.95
MSU	81.5	82.9	84.6	81.4	81.5	87	50	48.4	77.2	58.3	73.5	73.7
