# Supplementary material for: Pro-inflammatory macrophages produce mitochondria-derived superoxide by reverse electron transport at complex I that regulates IL-1β release during NLRP3 inflammasome activation
Source: Nat Metab. 2025 Feb 19;7(3):493–507. doi: 10.1038/s42255-025-01224-x (PMC11946910; doi:10.1038/s42255-025-01224-x)
Supplement: Supplementary file 10 — Statistical Source Data. [file 42255_2025_1224_MOESM10_ESM.xlsx]

## Sheet: ED Fig. 1b
MitoNeoOH (A.U.)
NS	24 h LPS	NS + MitoPQ
18874.3	30579.4	22586.8
17580.5	23501.1	27981.6
19636.6	28706.3	30206.1
18098.9	25437.5
16567.3	26764.4
18624	26329.3

## Sheet: ED Fig. 1c
MitoNeoOH overlay with MT (%)
24 h LPS	NS + MitoPQ
89.2089	84.5161
87.179	81.9234
90.5597	90.8307

## Sheet: ED Fig. 1e
MitoSOX (A.U.)
NS	24 h LPS	NS + MitoPQ
35987.5	65638.2	58543.9
41847.5	57382.8	72107.7
47620.9	43985.8	59114.2

## Sheet: ED Fig. 1f
MitoSOX overlay with MT (%)
24 h LPS	NS + MitoPQ
81.1277	57.7892
66.6723	58.7892
88.5445	71.9021
