# Supplementary material for: Pro-inflammatory macrophages produce mitochondria-derived superoxide by reverse electron transport at complex I that regulates IL-1β release during NLRP3 inflammasome activation
Source: Nat Metab. 2025 Feb 19;7(3):493–507. doi: 10.1038/s42255-025-01224-x (PMC11946910; doi:10.1038/s42255-025-01224-x)
Supplement: Supplementary file 11 — Statistical Source Data. [file 42255_2025_1224_MOESM11_ESM.xlsx]

## Sheet: ED Fig. 2b
Objects (number per ROI)							Length
LPS (h)							LPS (h)
0	3	6	9	18	24		0	3	6	9	18	24
13.65	11.5	10.6	13.15	11.15	13.8		1.7357	3.3634	4.08535	2.8131	3.5621	3.0657
14.1	12.5333	12.65	15.7	10.1	12.7		2.3546	3.01887	3.25845	2.16365	3.59205	3.11795
10.4	16.9	12.75	14.8	9.8	7.125		2.96135	2.25755	2.826	2.6778	3.731	4.77468
15.55	11.25	10.35	9.2	8.95	7.93333		2.2563	2.62015	3.42205	4.09225	3.96205	4.82923
17.9	12.2	13.85	11.8	10.75	9.8		2.0358	2.92225	2.49725	3.7449	3.1562	4.49285
14.25	18.24		11	9.3	9.55		1.88405	2.0696		2.89835	3.83675	4.97205
19.05							1.89845
Mitochondrial Particle Area (𝝁m2)							Junctions per Network (number per ROI)
LPS (h)							LPS (h)
0	3	6	9	18	24		0	3	6	9	18	24
1.8224	1.97605	2.0538	3.9109	3.86825	4.4023		6.3	10.35	9.3	6.95	17.1	7.3
1.79675	2.1302	2.8969	3.0046	3.45905	4.93025		6.55	7.6	9	7.5	10.15	8.5
2.2397	1.63032	1.75475	2.2382	4.3568	4.8836		5.85	6.3	5.5	9.55	11.95	17.625
2.3609	3.1273	3.6297	2.44295	3.82305	2.80875		10.3	4.5	7.35	14.55	14.95	10.4667
3.07245	2.8462	2.7284	1.9857	3.58305	2.87235		7.15	4.2	5.45	7.95	11.7	12.65
2.4778	1.78085		2.89015	3.31115	5.38215		5.4	4.76		4.95	16.15	13.45
1.736							4.65

## Sheet: ED Fig. 2c
LPS (h)	TOMM20 (Normalised to LPS Relative to tubulin)				LPS (h)	VDAC (Normalised to LPS Relative to tubulin)
0	1.11179	0.83954	1.04867		0	1.00396	0.882995	1.11304
3	1.05451	0.854753	0.987319		3	0.637179	0.795769	0.702499
6	1.07448	0.967686	0.982776		6	0.548837	0.862121	0.712657
9	0.879728	1.09071	0.927767		9	0.663031	0.614318	0.59233
18	1.02992	0.956088	0.794271		18	0.652763	0.690118	0.64609
24	0.731552	0.752167	0.891649		24	0.690745	0.651861	1.13148

## Sheet: ED Fig. 2d
Mitochondrial oblate ellipticity (AU)			Mitochondrial sphericity (AU)			ATP synthase puncta/mitochondrial volume (#/μm3)
NS	LPS		NS	LPS		NS	LPS
0.405	0.358		0.714	0.657		6.62577	7.10784
0.324	0.364		0.687	0.694		8.08362	7.70925
0.406	0.315		0.687	0.585		7.14286	9.50931
0.433	0.423		0.736	0.666		6.65236	4.66831
0.376	0.308		0.703	0.696		7.44444	6.46288
0.354	0.307		0.713	0.7		8.44776	6.84669
0.394	0.405		0.728	0.718		7.17241	5.59229
0.387	0.333		0.685	0.725		6.99681	7.86787
0.395	0.356		0.709	0.634		7.23301	4.8773
0.346	0.425		0.761	0.763		7.50988	3.48511
0.385	0.362		0.696	0.74		8.30409	4.57831
0.48	0.324		0.739	0.679		8.58238	6.91789
0.372	0.365		0.743	0.663		7.87356	7.47664
0.355	0.43		0.735	0.653		9.61538	6.7033
0.365	0.43		0.721	0.622		10.5952	6.84564
0.4	0.358		0.789	0.679		7.86667	8.05755
0.369	0.367		0.722	0.709		9.05983	6.95864
0.377	0.335		0.718	0.644		8.08777	7.76557
0.328	0.383		0.654	0.751		6.71756	8.18462
0.399	0.422		0.718	0.694		5.34404	5.90331
0.403	0.362		0.689	0.752		7.62058	5.82645
0.35	0.361		0.697	0.646		8.95911	7.43284
0.356	0.363		0.68	0.667		7.47899	5.18056
0.401	0.366		0.717	0.647		8.6218	8.21333
0.35	0.308		0.716	0.708		9.54106	6.16993
0.391	0.331		0.669	0.706		7.69874	7.56208
0.389	0.295		0.728	0.589		9.11215	9.73684
0.41	0.402		0.716	0.693		6.56126	8.23809
0.391	0.351		0.64	0.662		6.05505	9.48812
0.366	0.347		0.741	0.648		8.54015	9.14583
0.433	0.345		0.73	0.716		7.85933	7.93919
	0.396			0.672			5.64912
	0.384			0.686			6.6725
	0.421			0.648			8.58173
