# Supplementary material for: Pro-inflammatory macrophages produce mitochondria-derived superoxide by reverse electron transport at complex I that regulates IL-1β release during NLRP3 inflammasome activation
Source: Nat Metab. 2025 Feb 19;7(3):493–507. doi: 10.1038/s42255-025-01224-x (PMC11946910; doi:10.1038/s42255-025-01224-x)
Supplement: Supplementary file 13 — Statistical Source Data. [file 42255_2025_1224_MOESM13_ESM.xlsx]

## Sheet: ED Fig. 3a
	OCR (pmol/min)
Time (minutes)	NS											24 h											3 h											6 h
1.44014	431.983	443.874	431.682	472.938	462.609	199.84	475.786	481.954	427.028	425.956	403.808	241.975	311.722	284.281	258.48	268.544	228.679	250.223	241.96	238.242	234.581	225.388	242.871	223.142	259.264	346.639	274.918	256.792	304.608	259.124	241.48	266.208	176.638	251.124	218.756	262.581	293.56	291.71	248.092	248.007	276.895	286.195	203.629	245.755
10.0893	420.544	433.155	422.657	463.636	454.364	222.571	460.608	469.404	414.451	416.425	402.598	237.16	304.309	275.942	258.497	269.387	224.152	244.648	242.072	235.238	231.618	222.496	236.314	218.23	251.596	337.062	268.668	246.559	291.077	253.786	232.311	258.29	167.231	247.911	217.163	261.789	291.716	288.437	246.642	245.472	276.758	285.807	201.51	246.238
18.7733	413.582	427.916	414.236	458.192	451.034	198.967	452.38	464.867	402.574	411.499	401.783	236.445	305.569	280.838	261.955	271.682	227.251	244.771	244.363	237.886	235.097	220.457	236.765	218.735	250.207	337.046	269.929	244.397	289.429	267.455	230.332	256.212	163.093	246.351	218.688	262.298	293.65	289.709	248.131	248.321	280.32	288.581	202.048	246.798
27.5177	199.52	194.951	242.619	231.574	244.71	115.032	232.327	259.079	252.849	209.507	179.354	112.023	145.682	135.69	122.018	115.107	104.272	111.2	111.934	111.805	103.984	106.537	135.625	138.939	140.397	217.08	186.127	122.913	173.454	180.056	113.197	128.623	108.578	226.317	211.304	262.143	282.919	259.792	244.313	219.943	237.021	267.729	189.479	128.216
36.2191	153.156	148.778	163.244	174.176	175.653	75.1309	171.328	178.206	159.198	153.964	154.773	110.334	141.928	121.952	116.669	114.754	104.028	110.776	111.235	108.524	107.114	99.1496	115.872	104.041	128.323	162.655	138.505	122.317	151.222	135.394	113.667	126.47	91.5437	116.442	155.844	243.27	274.515	163.426	229.479	137.77	133.783	158.244	131.51	114.652
44.952	157.229	152.077	166.249	174.689	176.457	70.7213	177.021	181.623	166.105	158.958	160.387	107.756	140.555	124.024	117.827	117.585	100.956	110.191	111.19	107.319	105.613	100.713	117.388	109.582	130.778	162.457	138.437	122.418	153.225	135.96	116.139	130.746	91.9949	110.179	109.112	177.808	218.182	137.244	158.666	122.043	131.357	135.242	103.909	123.133
53.7491	357.076	391.732	347.937	397.123	402.99	153.003	376.498	367.417	313.973	275.011	267.6	278.351	365.313	365.554	320.607	323.324	258.957	243.254	277.485	216.888	215.863	219.497	335.601	283.187	296.228	446.286	298.559	290.264	342.961	374.587	266.387	298.875	236.892	223.023	213.876	257.356	352.991	222.382	294.037	187.887	268.502	203.812	160.941	179.503
62.4313	427.786	445.741	430.84	485.401	503.958	223.431	448.576	444.52	380.146	331.249	314.785	295.683	395.318	377.768	345.967	349.705	292.725	287.303	308.44	274.117	238.412	250.561	386.936	334.595	361.132	553.876	374.735	375.401	409.935	436.437	337.952	369.597	307.503	275.18	234.62	315.026	374.633	265.56	329.949	218.143	317.762	262.235	223.66	215.776
71.1213	470.534	486.93	485.907	565.927	589.469	254.395	506.428	522.753	414.94	395.485	371.948	358.47	450.069	424.643	381.838	403.628	297.696	335.438	247.215	235.461	274.609	299.465	427.361	364.689	401.888	615.058	439.001	420.576	467.843	502.039	369.179	396.85	338.297	306.515	259.652	358.328	428.648	322.036	389.501	262.617	371.756	319.06	244.395	271.552
79.9236	75.9767	66.3351	96.9233	103.846	108.539	63.2238	110.675	104.32	95.3773	87.9921	93.1253	75.2714	95.2715	74.7272	68.3324	69.0155	63.0117	69.0967	69.213	68.7595	63.7874	58.2484	72.1772	67.8002	82.0523	96.6107	94.6179	87.4554	107.278	89.5873	77.7537	83.7392	70.3451	46.6053	62.2811	77.2047	86.6959	80.8569	80.9186	70.6449	79.2189	94.4667	79.4635	76.0757
88.6055	88.9778	81.7147	111.172	120.012	124.236	55.3888	127.354	122.605	110.776	94.7934	106.335	81.6636	105.731	91.2809	82.3224	80.7875	68.8148	77.659	75.8275	72.1787	72.8127	61.6621	82.4044	75.9724	95.3815	113.505	106.83	92.1677	119.87	105.016	87.5087	89.8771	78.5263	63.2866	74.0947	91.1438	104.155	96.2833	94.3251	90.8826	98.0041	99.5895	76.6483	83.5883
97.2968	86.1201	79.2338	107.266	113.734	120.03	41.4311	118.352	120.299	108.12	91.7723	103.954	80.8157	103.149	89.3903	83.1839	80.5287	67.7838	75.1349	72.8444	71.0588	72.1732	70.4699	83.9797	73.5355	92.6428	110.107	102.176	87.9995	115.374	105.862	82.8429	85.5712	76.8047	61.1786	73.5549	88.5871	98.6914	94.1021	87.436	89.7295	95.5365	96.9403	72.9699	81.4024

## Sheet: ED Fig. 3b
LPS (h)	Basal Respiration			Proton Leak			Maximal Respiration
0	253.42	339.29	343.32	47.35	68.53	71.27	299.91	389.97	399.7
3	159.22	189.91	149.22	39.02	49.1	36.78	314.79	386.83	330.42
6	169.07	184.27	182.14	69.11	50.6	73.04	232.95	231.64	271.43
24	217.73	192.45	195.56	52.36	52.7	47.85	390.4	338.87	347.05

## Sheet: ED Fig. 3c
LPS (h)	ECAR
0	26.8611	30.3856	25.5875
3	64.433	57.9214	57.041
6	39.972	44.7783	40.7289
24	89.031	88.2096	75.8943

## Sheet: ED Fig. 3d
Lactate (normalised to NS)
LPS (h)
0	0.5	1	2	3	6	12	15	18	24
1.24132	0.778915	0.982781	0.990183	0.996486	1.11221	2.66355	2.69343	2.55554	2.59383
0.867722	0.865798	0.863274	1.20395	1.12234	2.05013	3.06509	3.16228	3.01129	0.963465
0.890962	0.872501	0.930805	1.00619	1.17904	2.10694	4.53403	3.0622	3.3145	1.71419

## Sheet: ED Fig. 3f
Hexokinase I (Normalised to NS Relative to Tubulin)							GAPDH (Normalised to NS Relative to Tubulin)
LPS (h)							LPS (h)
0	3	6	9	18	24		0	3	6	9	18	24
0.93263	0.871653	1.29463	1.07748	1.20105	1.45506		0.293414	0.587041	0.571384	0.49762	0.541229	0.846862
1.09398	1.00579	1.52487	1.18093	1.25977	1.22793		1.5155	1.55886	1.29311	0.934849	0.94672	1.01832
0.973395	1.32698	1.29742	1.22701	1.42223	1.76131		1.19108	1.1058	1.09317	0.860655	0.88783	0.600473

## Sheet: ED Fig. 3g
PDH (Normalised to NS Relative to Tubulin)
LPS (h)
0	3	6	9	18	24
0.991623	0.373436	0.842282	0.614717	1.85856	2.44507
1.54478	0.761254	1.84819	1.43536	2.25073	2.43857
0.463595	0.736858	1.59383	1.6445	2.31364	2.25393

## Sheet: ED Fig. 3h
PKM1/2 (Normalised to NS Relative to Tubulin)							PKM2 (Normalised to NS Relative to Tubulin)							PKM2/PKM1 and PKM2 (Normalised to NS)
LPS (h)							LPS (h)							LPS (h)
0	3	6	9	18	24		0	3	6	9	18	24		0	3	6	9	18	24
1.13058	1.00753	1.16867	0.890273	0.894882	0.851179		1.12043	0.967084	0.703889	1.3226	1.23638	1.49746		0.989585	0.958472	0.60143	1.48347	1.37962	1.75674
0.886659	0.924476	1.21495	0.873646	0.618495	0.596321		0.913682	0.725349	0.606843	0.976383	0.769236	1.06375		1.02899	0.783475	0.498762	1.11598	1.24193	1.78127
0.982756	1.21799	1.06618	0.951771	0.744329	1.18932		0.965893	0.657629	0.809937	0.999877	1.00155	1.81595		0.981423	0.53915	0.758568	1.04903	1.34364	1.52468

## Sheet: ED Fig. 3i
	Glycolysis (z-score)
	NS	6 h LPS	24 h LPS
Glucose	-0.229838	-0.803537	1.03337
Glucose 6-phosphate	-0.632324	0.392877	0.239447
Fructose 1,6-bisphosphate	-1.18681	0.982441	0.20437
Dihydroxyacetone phosphate	-0.974437	1.26525	-0.290818
2/3-Phosphoglycerate	-0.787566	0.755923	0.0316422
Phosphoenolpyruvate	-0.64377	0.862086	-0.218317
Pyruvate	-0.994061	0.782094	0.211967
Lactate	-1.10221	-0.0142656	1.11648
	Glucose (TIC normalised)
	Control	6hr LPS	24hr LPS
	6.96259e+07	7.22611e+07	112866213
	6.83746e+07	6.19848e+07	8.85008e+07
	9.02397e+07	6.55692e+07	8.94618e+07
	Glucose-6-phosphate (TIC normalised)
	Control	6hr LPS	24hr LPS
	13831880	3.33307e+07	2.52388e+07
	2.25543e+07	2.20526e+07	1.99819e+07
	1.98379e+07	1.78095e+07	2.54326e+07
	Fructose-1,6-bisphosphate (TIC normalised)
	Control	6hr LPS	24hr LPS
	1.50989e+07	2.59278e+07	2.14682e+07
	1.51083e+07	23405788	1.98017e+07
	1.60502e+07	26683655	2.4073e+07
	Dihydroxyacetone phosphate (TIC normalised)
	Control	6hr LPS	24hr LPS
	8.74262e+06	7.0164e+07	21336382
	6.03699e+06	7.53388e+07	2.69999e+07
	5.84494e+06	72778389	3.26188e+07
	2/3-Phosphoglycerate (TIC normalised)
	Control	6hr LPS	24hr LPS
	12121107	2.15861e+07	1.78576e+07
	1.27326e+07	1.55264e+07	1.20849e+07
	1.37777e+07	15863972	1.63025e+07
	Phosphoenolpyruvate (TIC normalised)
	Control	6hr LPS	24hr LPS
	1.46646e+06	6.45658e+06	3.23825e+06
	2.97833e+06	3.96025e+06	2.01514e+06
	2.83394e+06	3.25249e+06	3.83088e+06
	Pyruvate (TIC normalised)
	Control	6hr LPS	24hr LPS
	11929353	18846652	17897170
	1.14824e+07	1.83601e+07	1.39598e+07
	1.32439e+07	1.41807e+07	1.48018e+07
	Lactate (TIC normalised)
	Control	6hr LPS	24hr LPS
	212633028	353683051	474617195
	204887061	387633175	545055315
	283619315	344587074	466130225

## Sheet: ED Fig. 3j
	TCA cycle (z-score)
	NS	6 h LPS	24 h LPS
Acetyl CoA	1.10728	-0.0122833	-1.09499
Citrate	1.01743	-0.953302	-0.0641327
cis-Aconitate	0.411159	-0.821291	0.410132
Itaconate	-1.12136	-0.0586548	1.18002
alpha-Ketoglutarate	-1.01317	-0.135649	1.14881
Succinate	-0.953002	-0.287893	1.24089
Fumarate	-0.500701	-0.749444	1.25014
Malate	-0.476888	-0.761451	1.23834
	Acetyl CoA (TIC normalised)
	Control	6hr LPS	24hr LPS
	3.06356e+06	2.69713e+06	720826
	3.82918e+06	2.22612e+06	1.03055e+06
	3.52745e+06	1.56863e+06	941486
	Citrate (TIC normalised)
	Control	6hr LPS	24hr LPS
	9565497122	7215191991	7112876653
	8088838090	6269009495	8611494090
	9655388589	6683179982	7665537376
	cis-aconitate (TIC normalised)
	Control	6hr LPS	24hr LPS
	321031365	229235284	247041595
	354978407	288602621	390337363
	283359409	239246309	321821707
	Itaconate (TIC normalised)
	Control	6hr LPS	24hr LPS
	2.16118e+07	1778204501	3794387043
	1.19517e+07	1941969748	4242014968
	1.52881e+07	1832618057	3931677990
	alpha-Ketoglutarate (TIC normalised)
	Control	6hr LPS	24hr LPS
	295069559	339607115	474557448
	240127922	329366357	409407598
	209472245	303863915	422852085
	Succinate (TIC normalised)
	Control	6hr LPS	24hr LPS
	6.17805e+07	132174508	218154185
	7.69885e+07	126871736	290296125
	7.83802e+07	128531255	270865590
	Fumarate (TIC normalised)
	Control	6hr LPS	24hr LPS
	5.19785e+07	4.65789e+07	7.09594e+07
	5.40919e+07	5.03161e+07	6.58845e+07
	4.47578e+07	4.67727e+07	6.43855e+07
	Malate (TIC normalised)
	Control	6hr LPS	24hr LPS
	927410065	849700771	1256111177
	963296217	899292426	1138027663
	830141644	841093977	1114879525

## Sheet: ED Fig. 3l
LPS (h)	IRG1 (Normalised to NS (Relative to vinculin)
0	0.8645	1.15219	0.983307
3	1.31583	2.34208	2.4083
6	2.67012	3.39207	6.19431
9	4.46576	3.21511	3.55726
18	6.27114	4.41911	4.32137
24	8.49852	4.61517	3.62058

[truncated: 2 more sheets: ED Fig. 3m, ED Fig. 3n]
