# Supplementary material for: Pro-inflammatory macrophages produce mitochondria-derived superoxide by reverse electron transport at complex I that regulates IL-1β release during NLRP3 inflammasome activation
Source: Nat Metab. 2025 Feb 19;7(3):493–507. doi: 10.1038/s42255-025-01224-x (PMC11946910; doi:10.1038/s42255-025-01224-x)
Supplement: Supplementary file 15 — Statistical Source Data. [file 42255_2025_1224_MOESM15_ESM.xlsx]

## Sheet: ED Fig. 4b
Complex I (Normalised to NS Relative to vinculin)							SDH (Normalised to NS Relative to vinculin)
LPS (h)							LPS (h)
0	3	6	9	18	24		0	3	6	9	18	24
0.983378	0.658153	0.807995	0.744151	0.406402	0.458043		1.22019	0.820923	1.08588	1.00997	0.821486	0.828551
0.933438	0.859982	0.644611	0.586717	0.394806	0.52089		0.982433	0.872341	0.895972	0.899036	0.866327	0.932569
1.08318	0.783964	0.748911	0.547482	0.412454	0.485705		0.79738	0.914243	1.00394	0.913348	0.821004	1.05674

## Sheet: ED Fig. 4c
Complex III (Normalised to NS Relative to vinculin)							Complex IV (Normalised to NS Relative to vinculin)							ATP synthase (Normalised to NS Relative to vinculin)
LPS (h)							LPS (h)							LPS (h)
0	3	6	9	18	24		0	3	6	9	18	24		0	3	6	9	18	24
1.00497	0.681647	0.810138	0.712445	0.447339	0.52332		1.10184	0.381245	0.502354	0.586261	0.20934	0.294773		1.05218	0.83439	1.31776	1.11006	0.658732	0.722237
0.971567	0.936295	0.671723	0.552309	0.432224	0.589103		0.878849	0.706145	0.39855	0.381726	0.201101	0.320473		0.980102	0.990404	1.18526	1.034	0.681544	0.847152
1.02346	0.808468	0.788526	0.517271	0.463318	0.610877		1.01931	0.648463	0.751458	0.362574	0.244231	0.386346		0.967718	0.904459	1.14343	0.917821	0.739753	0.813934

## Sheet: ED Fig. 4e
ATPIF1 (Normalised to NS Relative to Tubulin)
LPS (h)
0	3	6	9	18	24
1	0.755279	0.92886	0.631614	0.779076	0.659069
0.99139	0.818883	0.777277	0.62202	0.662102	0.68606
0.846146	0.768923	0.650293	0.539093	0.62678	0.56419

## Sheet: ED Fig. 4f
Nitrite (μM/million cells)
LPS (h)
0	3	6	9	15	18	24
0	0.3095	0	1.5445	4.365	4.008	6.68
0	0	0.433333	0.584667	2.77067	3.20133	4.74467
0	0	0	0.237	2.258	3.0295	3.46833

## Sheet: ED Fig. 4g
LPS (h)	Mitochondrial DNA copy number/cell
0	197.524	171.228	172.083
3	204.077	183.034	193.466
6	197.909	205.191	213.519
12	189.585	186.872	189.172
24	260.529	227.711	258.777
