# Supplementary material for: Pro-inflammatory macrophages produce mitochondria-derived superoxide by reverse electron transport at complex I that regulates IL-1β release during NLRP3 inflammasome activation
Source: Nat Metab. 2025 Feb 19;7(3):493–507. doi: 10.1038/s42255-025-01224-x (PMC11946910; doi:10.1038/s42255-025-01224-x)
Supplement: Supplementary file 17 — Statistical Source Data. [file 42255_2025_1224_MOESM17_ESM.xlsx]

## Sheet: ED Fig. 5a
TMRM/MT
Control	FCCP	Oligomycin
1.49945	0.467398	5.8658
1.43723	0.455614	5.63886
1.33045	0.432855	3.90543
1.41581	0.369448	4.52785
1.4773	0.287829	3.28663
0.604737	0.370424	4.32668

## Sheet: ED Fig. 5b
TMRM/MT
Control	BAM15
2.00694	1.17421
2.04169	1.57097
2.53684	1.64914

## Sheet: ED Fig. 5c
PMPI (A.U.)
NS	6 h	24 h	NS + KCl
24391.8	26052.5	26337.1	51720.2
26196.3	26322.1	26800	39850
28104.1	28014.2	28927.5	47104.6
