# Supplementary material for: Pro-inflammatory macrophages produce mitochondria-derived superoxide by reverse electron transport at complex I that regulates IL-1β release during NLRP3 inflammasome activation
Source: Nat Metab. 2025 Feb 19;7(3):493–507. doi: 10.1038/s42255-025-01224-x (PMC11946910; doi:10.1038/s42255-025-01224-x)
Supplement: Supplementary file 18 — Statistical Source Data. [file 42255_2025_1224_MOESM18_ESM.xlsx]

## Sheet: ED Fig. 6b
	Succinate (pmol/million cells)								Itaconate (Normalised to NS)
	WT			AOX					WT			AOX
NS	109.053	108.729	366.813	113.128	88.2942	83.1964		NS	0.719277	1.09989	1.18083	1.26147	1.58194	1.93009
3 h	297.209	278.046	248.648	285.157	246.409	274.693		3 h	7.4112	4.91547	6.12161	7.07651	6.6503	8.05949
6 h	238.658	223.051	206.091	281.127	381.605	292.093		6 h	9.39652	7.31302	8.80881	9.76648	13.3556	12.0286
24 h	443.248	376.933	346.818	297.601	371.462	279.974		24 h	47.8531	35.2967	27.5256	38.339	42.5093	31.1924

## Sheet: ED Fig. 6c
	Extracellular Lactate (Normalised to NS)
	WT			AOX
NS	0.734365	0.963384	1.30225	1.03553	0.734482	1.03598
3 h	0.992299	0.611987	0.902016	0.505482	0.732257	0.88209
6 h	0.769896	1.08352	0.848399	0.806724	0.677545	0.600761
24 h	1.19533	0.981056	1.74111	1.38585	1.12119	1.0846

## Sheet: ED Fig. 6d
	Nitrite (μM/million cells)
LPS (h)	WT			AOX
0	0	0	0	0	0	0.0333333
3	0	0	0	0	0	0
6	0	0	0	0	0	0
24	6.95933	9.804	8.5365	9.1315	7.484	11.2183

## Sheet: ED Fig. 6e
	Malonate (pmol/million cells)
	Control			+ TTFA			+ AA5			+ DMM
NS	59.8384	29.2973	34.3158	35.4294	81.7903	23.5556	35.6268	164.151	93.6413	581.217	586.564	577.602
24 h LPS	104.609	35.707	-0.0108436	35.5617	0	53.3648	53.3648	43.9601	-12.5428	1145.19	1575.55	1366.92

## Sheet: ED Fig. 6f
	Succinate (pmol/million cells)
	Control			+ TTFA			+ AA5			+ DMM
NS	805.671	927.657	1003.22	33905.8	25746.1	32020.8	40325.5	59582.3	47919.5	1964.5	2226.71	2085.6
24 h LPS	2259.86	2278.5	2146.92	12691.8	14575.7	16459.6	15794.8	21189.5	20101.9	3885.57	4774.97	4979.69

## Sheet: ED Fig. 6g
	TMRM/MT
	WT			AOX
NS	0.746924	0.634298	0.362322	0.159945	0.179319	0.168503
24 h LPS	1.2597	1.71713	1.88721	0.374923	0.59082	0.479605

## Sheet: ED Fig. 6h
MitoNeoOH (A.U.)
NS	24 h LPS	LPS + Rotenone	LPS + AA5
17718.8	28467.6	20969.8	26657.3
19791.5	23599	19831.6	24836.4
21615	33341.5	23433	18633.6
	45184.4
	43789.8
	31669.8
