# Supplementary material for: Pro-inflammatory macrophages produce mitochondria-derived superoxide by reverse electron transport at complex I that regulates IL-1β release during NLRP3 inflammasome activation
Source: Nat Metab. 2025 Feb 19;7(3):493–507. doi: 10.1038/s42255-025-01224-x (PMC11946910; doi:10.1038/s42255-025-01224-x)
Supplement: Supplementary file 19 — Statistical Source Data. [file 42255_2025_1224_MOESM19_ESM.xlsx]

## Sheet: ED Fig. 7a
MitoNeoOH (A.U.)
NS	24 h LPS	NS + Oligo	LPS + Rotenone
35987.5	65638.2	49537.3	36341.3
41847.5	57382.8	62464.4	31490.9
47620.9	43985.8	60741.1	34905.9

## Sheet: ED Fig. 7b
	Succinate (pmol/million cells)								Itaconate (Normalised to NS)								Lactate (Normalised to NS)
	WT			ND6P25L					WT			ND6P25L					WT			ND6P25L
NS	252.174	192.62	195.913	139.867	116.504	160.352		NS	0.858972	0.544634	1.59639	0.613588	0.726751	0.511435		NS	1.2866	0.979187	0.734218	3.93453	3.98101	2.45228
3 h	292.841	270.302	364.418	396.32	234.691	255.081		3 h	2.48074	2.15792	6.07966	1.84009	2.13993	3.34868		3 h	0.64944	0.976861	1.30173	3.19591	3.52332	2.70472
6 h	254.252	288.507	414.147	597.89	438.149	369.755		6 h	7.26604	7.34233	11.7642	17.8635	13.4352	11.2948		6 h	1.3792	3.29855	4.10356	4.42769	1.77215	3.9319
24 h	480.841	567.799	594.287	483.081	495.831	495.619		24 h	32.2908	21.7203	44.477	46.5727	39.4731	36.7243		24 h	10.7148	10.9621	15.5875	12.6506	4.69902	8.36048

## Sheet: ED Fig. 7c
	Nitrite (μM/million cells)
LPS (h)	WT			ND6P25L
0	0	0	0	0	0	0
3	0	0	0	0	0	0
6	0	0	0	0	0	0
24	4.35633	4.95267	6.047	5.28167	4.62433	4.80167
