# Supplementary material for: Pro-inflammatory macrophages produce mitochondria-derived superoxide by reverse electron transport at complex I that regulates IL-1β release during NLRP3 inflammasome activation
Source: Nat Metab. 2025 Feb 19;7(3):493–507. doi: 10.1038/s42255-025-01224-x (PMC11946910; doi:10.1038/s42255-025-01224-x)
Supplement: Supplementary file 20 — Statistical Source Data. [file 42255_2025_1224_MOESM20_ESM.xlsx]

## Sheet: ED Fig. 8a
LPS (h)	Mitochondrial Superoxide						Mitochondrial membrane potentail									Succinate			Itaconate
0	3.9181	-11.5974	13.0604				11.4825	-20.8349	13.5357	23.6389	0	12.9646	0	0	0	0	5.32736	4.48657	0	1.07084	0
3	27.436	3.00668	60.3327	4.37393	5.74195	43.2938	25.4474	7.36361	61.4111	13.8521	0	10.5983				23.1787	15.0021	15.7112	15.8515	22.7069	21.8301
6	38.1166	32.086	10.5841				0	0	0	17.7859	0	0				56.8018	52.1909	72.9125	72.9231	75.6823	70.1997
9	38.5419	50.7733	46.9246				234.577	108.872	56.8878	0	142.184	110.366	0	0	0	84.283	70.7704	144.947	71.9616	70.5962	112.332
12																49.21	115.889	62.9294	65.6875	122.267	90.177
18	31.2225	42.8247	66.9784	44.7861	73.6858	36.1353	85.7902	60.934	4.6867	9.26522	93.4397	209.316				42.4985	29.2907	45.4035	96.665	86.012	117.323
24	144.289	59.4034	121.826	82.6251	98.5377	93.3196	23.6813	51.7465	69.7887	145.042	160.381	149.36				41.9711	45.6437	80.4388	115.225	94.1198	57.5507

## Sheet: ED Fig. 8b
LPS (h)	IL-6 (pg/mL)			IL-12 (pg/mL)			TNF-α (pg/mL)			IL-10 (pg/mL)			pro-IL-1beta (Relative protein)
0	109.438	92.436	4.024	275.606	402.426	467.798	41.002	0	0	0	105.878	180.398	0.628683	1.27233	1.09898
3	288.448	303.75	96.08	364.542	471.494	361.308	1189.69	885.454	1870.41	820.432	875.662	818.318	40.2018	59.618	53.9918
6	362.044	301.564	244.972	676.622	899.998	659.066	754.072	438.916	961.464	2417.34	1763.04	1664.21	42.6496	86.777	77.3421
9	651.812	620.722	444.87	1183.43	1153.63	937.882				2834.87	2759.29	2737.36	23.5864	38.6385	47.9539
15	473.774	352.328	411.108	1149.48	879.9	1091.73				2476.8	2389.07	2344.15
18	438.798	244.728	378.562	1179.04	808.29	967.218				2541.55	3507.67	2409.68	25.2503	25.4638	24.7518
24	379.776	349.658	336.784	1055	887.524	1023.35	191.436	172.384	-71.724	2611.31	2366.08	2166.56	36.0004	20.9198	24.0471

## Sheet: ED Fig. 8d
	Il10 (Relative expression)
LPS (h)	WT			ND6P25L
0	1	1.45347	0.92652	1.00976	2.23674	1.04513
3	102.671	117.811	61.7376	82.8676	103.802	106.543
6	89.1203	103.766	100.789	116.028	128.895	129.316
24	0.753122	0.552227	0.737203	1.53284	1.27413	0.947165

## Sheet: ED Fig. 8e
	TNFalpha (Relative expression)
LPS (h)	WT			ND6P25L
0	1	1.10189	7.319	1.55758	4.11278	1.35669
3	311.538	221.77	420.899	274.208	152.387	201.319
6	205.291	128.186	146.966	188.102	107.282	144.226
24	19.1986	9.57558	12.3602	28.242	19.522	20.9552

## Sheet: ED Fig. 8f
	IL-10 (pg/mL)
LPS (h)	WT			ND6P25L
0	0	0	0	0	0	0
3	795.876	1735.78	2268.77	1020.67	2143.19	1241.62
6	1512.43	1951.47	3393.21	1874.3	3097.48	2616.74
24	975.134	2077.53	2721.7	1368.64	2903.36	1299.14

## Sheet: ED Fig. 8g
	TNFalpha (pg/mL)
LPS (h)	WT			ND6P25L
0	0	0	0	0	0	0
3	1607.8	1718.13	1171.52	1750.17	1366.78	1283.39
6	1203.56	1308.3	1085.59	1181.18	1007.28	999.658
24	343.725	324.403	225.759	46.7747	56.4353	64.5707

## Sheet: ED Fig. 8h
	IL-6 (pg/mL)
LPS (h)	WT			ND6P25L
0	0	0	0	0	0	0
3	120.523	144.098	228.535	157.657	147.641	148.874
6	412.202	408.812	621.138	450.415	428.381	499.875
24	593.712	775.067	1035.16	774.759	571.678	836.547
