# Supplementary material for: Pro-inflammatory macrophages produce mitochondria-derived superoxide by reverse electron transport at complex I that regulates IL-1β release during NLRP3 inflammasome activation
Source: Nat Metab. 2025 Feb 19;7(3):493–507. doi: 10.1038/s42255-025-01224-x (PMC11946910; doi:10.1038/s42255-025-01224-x)
Supplement: Supplementary file 22 — Statistical Source Data. [file 42255_2025_1224_MOESM22_ESM.xlsx]

## Sheet: ED Fig. 9a
	IL-10 (pg/mL)
	WT						ND6P25L
PBS F	44	26	25				19	24	21
PBS M	15	9	20				8	23	6
LPS F	1963	2114	159	1491	223	107	2339	1746	1691	2807	136	2228
LPS M	3022	879	1861	1688	1711	1458	1676	2649	2788	2317	1795	1424

## Sheet: ED Fig. 9b
	TNFalpha (pg/mL)
	WT						ND6P25L
PBS F	17.5	8.4	9.8				6.4	7.5	7.4
PBS M	9.4	14.6	10.5				5.9	11.8	7.3
LPS F	4033	4052	348	4725	201	208	6724	9151	11364	10192	190	10575
LPS M	2966	1607	2888	7811	5313	6935	2820	6757	4308	6886	10101	18414

## Sheet: ED Fig. 9c
	IL-6 (pg/mL)
	WT						ND6P25L
PBS F	85	45	44				25	94	27
PBS M	17	132	38				223	129	256
LPS F	728079	632208	20434	540260	10521	9863	842631	544148	639345	808966	5827	636430
LPS M	547466	332439	442375	572723	566471	510262	850149	372445	866142	529197	743286	536221

## Sheet: ED Fig. 9d
	IL-12 (pg/mL)
	WT						ND6P25L
PBS F	0	1.4	0				0	0.8	0
PBS M	0.7	0	0				0.7	0	0
LPS F	313	284	29	288	20	33	256	259	274	363	61	335
LPS M	212	82	232	304	277	209	271	212	300	246	306	141
