# Supplementary material for: Pro-inflammatory macrophages produce mitochondria-derived superoxide by reverse electron transport at complex I that regulates IL-1β release during NLRP3 inflammasome activation
Source: Nat Metab. 2025 Feb 19;7(3):493–507. doi: 10.1038/s42255-025-01224-x (PMC11946910; doi:10.1038/s42255-025-01224-x)
Supplement: Supplementary file 23 — Statistical Source Data. [file 42255_2025_1224_MOESM23_ESM.xlsx]

## Sheet: ED Fig. 10b
	NLRP3 (Normalised to WT LPS Relative to tubulin)
	WT			ND6P25L
LPS	0.838683	0.983134	1.17818	1.4104	1.06993	1.3545
+ ATP	1.55411	1.31916	2.08539	1.36551	1.24087	1.79749
+ Nigericin	3.87815	3.7285	4.21949	4.00833	3.96839	6.08608

## Sheet: ED Fig. 10d
	pro-IL-1beta lysates
	WT			ND6P25L
LPS	0.765235	1.0894	1.14537	0.843923	0.842071	0.747531
+ ATP	0.951664	0.668944	1.12552	0.578463	0.642737	1.12807
+ Nigericin	6.42674	4.89293	3.8701	3.19793	3.26483	3.75209

## Sheet: ED Fig. 10e
	pro-IL-1beta in SN
	WT			ND6P25L
LPS	1.00664	0.937682	1.36954	0.393236	0.0699944	0.606776
+ ATP	3.5761	3.02975	4.73587	1.37585	1.13792	1.95119
+ Nigericin	2.95504	2.26409	3.82259	2.00864	1.21249	1.66674

## Sheet: ED Fig. 10f
	IL-1beta p17 in SN
	WT			ND6P25L
+ ATP	1.01493	0.492567	1.4925	1.54616	1.64839	1.34699
+ Nigericin	1.04803	0.682598	0.643806	0.43288	0.0904426	0.190045

## Sheet: ED Fig. 10h
	Caspase-1 p45
	WT			ND6P25L
LPS	0.72714	1.01613	1.25673	1.44565	1.81679	1.04383
LPS + ATP	0.692114	0.538318	0.36616	0.310636	0.293153	0.350303

## Sheet: ED Fig. 10i
Caspase-1 p20
WT	ND6P25L
0.794419	1.31544
1.42944	2.07003
0.776141	1.04593

## Sheet: ED Fig. 10l
	GSDMD
	WT			ND6P25L
LPS	1.10664	0.871955	1.02141	0.872283	0.756126	0.866964
LPS + ATP	0.473457	0.693358	0.874311	1.51355	0.62026	0.459025

## Sheet: ED Fig. 10m
Cleaved GSDMD
WT	ND6P25L
1.44592	0.980828
0.85031	0.405914
0.703768	0.655456

## Sheet: ED Fig. 10n
	ATP/ADP
	WT			ND6P25L
NS	21.8213	20.5713	18.395	14.6844	16.1779	18.3996
4 h LPS	19.347	17.3743	18.3716	18.8734	15.0737	14.3549
